# Supplementary material for: Enhancement of Methylene Blue Photodegradation Rate Using Laser Synthesized Ag-Doped ZnO Nanoparticles
Source: Nanomaterials (Basel). 2022 Aug 4;12(15):2677. doi: 10.3390/nano12152677 (PMC9370537; doi:10.3390/nano12152677)
Supplement: Supplementary file 1 [file nanomaterials-12-02677-s001.zip]

Archive with 1 entries (1 files):
- nanomaterials-1792758-supplementary.pdf
